# Supplementary material for: Synergistic Effects of Fe2O3 Nanotube/Polyaniline Composites for an Electrochemical Supercapacitor with Enhanced Capacitance
Source: Nanomaterials (Basel). 2021 Jun 13;11(6):1557. doi: 10.3390/nano11061557 (PMC8231785; doi:10.3390/nano11061557)
Supplement: Supplementary file 1 [file nanomaterials-11-01557-s001.zip]

Archive with 1 entries (1 files):
- nanomaterials-1230799-supplementary.pdf
